# Supplementary material for: GSK-3α regulates miRNAs associated with transcriptional and metabolic processes in human cardiomyocytes under hypoxia
Source: Biochem J. 2025 Sep 9;482(18):1321–36. doi: 10.1042/BCJ20253208 (PMC12599231; doi:10.1042/BCJ20253208)
Supplement: Online supplementary table 1 [file bcj-482-18-BCJ20253208-s002.xlsx]

## Sheet: GSK3A_N v sFLAG_N.DE
sRNA	GSK3A_N_readcount	FLAG_N_readcount	log2FoldChange	pval	padj
hsa-miR-202-5p	9.05483	0.118263	2.456	6.4134e-06	0.0085619
hsa-miR-708-3p	20.9343	1.42006	2.2788	1.6767e-05	0.011192

## Sheet: GSK3A_H vs FLAG_H.DE
sRNA	GSK3A_H_readcount	FLAG_H_readcount	log2FoldChange	pval	padj
hsa-miR-193b-3p	404.661	1031.99	-1.3366	1.4961e-26	1.0757e-23
hsa-miR-181a-2-3p	1247.99	2268.2	-0.85503	2.9576e-15	1.0633e-12
hsa-miR-3934-5p	766.06	276.407	1.4366	5.8282e-15	1.3968e-12
hsa-miR-369-3p	50.8536	146.394	-1.4831	2.2893e-14	4.1149e-12
hsa-miR-15b-5p	1581.55	3791.67	-1.2347	1.6944e-12	2.4365e-10
hsa-miR-199a-3p	18839.5	38508.5	-1.0164	4.309e-12	5.1636e-10
hsa-miR-493-5p	4696.95	9806.93	-1.0457	5.5377e-12	5.688e-10
hsa-miR-494-3p	1784.34	4203.54	-1.2094	1.6671e-11	1.4983e-09
hsa-miR-139-5p	527.46	158.362	1.6573	1.0999e-10	8.7869e-09
hsa-miR-185-5p	14549.3	6297.81	1.18	1.8084e-10	1.3002e-08
hsa-miR-129-5p	234.416	87.8192	1.3666	9.8694e-10	5.5968e-08
hsa-miR-584-5p	339.875	182.461	0.88624	1.0119e-09	5.5968e-08
hsa-miR-98-5p	2183.66	3446.07	-0.65268	9.2567e-10	5.5968e-08
hsa-miR-1271-5p	276.128	540.504	-0.94925	5.8493e-09	3.004e-07
hsa-miR-130b-5p	3430.53	2445.51	0.48668	6.5454e-09	3.1374e-07
hsa-miR-339-5p	556.572	1266.4	-1.1531	7.4567e-09	3.3508e-07
hsa-miR-27b-3p	5777.17	12179.1	-1.0513	8.6648e-09	3.6647e-07
hsa-miR-214-5p	235.79	380.39	-0.67916	2.232e-08	8.2701e-07
hsa-miR-3120-3p	235.79	380.39	-0.67916	2.232e-08	8.2701e-07
hsa-miR-329-3p	454.486	822.816	-0.84311	2.3004e-08	8.2701e-07
hsa-miR-199a-5p	2459.2	5171.5	-1.0466	2.6757e-08	9.161e-07
hsa-miR-23b-3p	885.015	1974.83	-1.1238	3.3003e-08	1.0786e-06
hsa-miR-125b-5p	8082.06	14018.2	-0.7837	3.49e-08	1.091e-06
hsa-miR-758-3p	1531.42	2654.65	-0.7828	3.6966e-08	1.1075e-06
hsa-miR-34a-5p	616.24	388.143	0.65889	6.3447e-08	1.7733e-06
hsa-miR-543	3939.64	2234.88	0.80557	6.4127e-08	1.7733e-06
hsa-miR-1246	372.788	153.189	1.241	7.1947e-08	1.9159e-06
hsa-miR-22-3p	5525.68	8392.06	-0.59766	7.783e-08	1.9986e-06
hsa-miR-210-3p	340.923	594.446	-0.78893	1.1931e-07	2.8595e-06
hsa-miR-409-5p	797.427	1640.2	-1.016	1.1674e-07	2.8595e-06
hsa-miR-1296-5p	545.819	941.47	-0.77136	1.5008e-07	3.481e-06
hsa-miR-3679-5p	103.389	38.48	1.3731	1.5616e-07	3.5087e-06
hsa-miR-1268a	576.295	185.3	1.5386	1.9374e-07	4.2212e-06
hsa-miR-335-5p	101.301	239.522	-1.2036	3.4471e-07	7.0814e-06
hsa-miR-877-5p	1244.56	538.332	1.1666	3.3586e-07	7.0814e-06
hsa-miR-382-3p	150.066	358.904	-1.2027	6.5013e-07	1.2985e-05
hsa-miR-452-5p	1887.76	3046.29	-0.68232	8.0266e-07	1.5598e-05
hsa-let-7i-5p	218033	306416	-0.48767	1.1365e-06	2.1504e-05
hsa-miR-655-3p	12.6952	44.0625	-1.6629	1.3981e-06	2.5776e-05
hsa-miR-744-5p	23904	12662	0.89418	2.722e-06	4.8928e-05
hsa-miR-485-5p	479.167	307.555	0.63211	4.0608e-06	7.1213e-05
hsa-miR-30d-5p	42779.9	63838.2	-0.5715	4.5178e-06	7.7341e-05
hsa-miR-140-3p	5171.07	8389	-0.68742	5.4232e-06	9.0094e-05
hsa-miR-154-5p	3.02377	25.0887	-2.3581	5.5134e-06	9.0094e-05
hsa-miR-2110	319.969	160.391	0.96764	5.8775e-06	9.3496e-05
hsa-miR-654-3p	3198.59	4906.47	-0.6092	5.9817e-06	9.3496e-05
hsa-miR-148b-3p	786.708	1413.04	-0.82406	8.5951e-06	0.00013149
hsa-miR-127-3p	28573.1	43920.6	-0.61224	9.7098e-06	0.00014544
hsa-miR-196b-5p	744.773	1616.58	-1.072	9.9566e-06	0.0001461
hsa-miR-151a-3p	97660	53602	0.84387	1.0868e-05	0.00015322
hsa-miR-3909	2196.44	1329.06	0.71198	1.0794e-05	0.00015322
hsa-miR-107	471.613	899.561	-0.90186	1.1095e-05	0.00015341
hsa-miR-374b-5p	325.129	567.81	-0.78544	1.5564e-05	0.0002111
hsa-miR-374c-3p	325.129	566.76	-0.78287	1.6148e-05	0.0002111
novel_180	22.9777	4.07302	2.0031	1.5955e-05	0.0002111
hsa-miR-3689f	233.657	131.841	0.8003	1.7197e-05	0.0002208
hsa-miR-125b-2-3p	123.83	208.255	-0.73767	1.8589e-05	0.00023449
hsa-miR-27b-5p	365.938	531.38	-0.5344	1.9856e-05	0.00024614
hsa-miR-125a-5p	7297.12	14007.3	-0.91113	2.1718e-05	0.00025599
hsa-miR-320a-3p	32877.7	17826.5	0.85857	2.1117e-05	0.00025599
hsa-miR-374a-5p	149.269	260.588	-0.77526	2.1485e-05	0.00025599
hsa-miR-21-3p	93.6606	215.574	-1.1319	2.3064e-05	0.00026746
hsa-miR-3691-5p	68.8497	32.9066	1.0224	2.6362e-05	0.00030086
hsa-miR-874-3p	146.997	264.291	-0.81609	2.8752e-05	0.00032301
hsa-miR-4286	22.766	85.1177	-1.6625	2.9693e-05	0.00032845
hsa-miR-1303	580.326	859.395	-0.55916	3.2581e-05	0.00035488
hsa-miR-222-3p	89594.7	51327.1	0.78421	3.3069e-05	0.00035488
hsa-miR-193a-5p	8281.51	4088.05	0.97898	3.8345e-05	0.00039957
hsa-miR-31-5p	5546.24	3196.8	0.77569	3.8034e-05	0.00039957
hsa-miR-941	41111.2	28148.3	0.54012	3.8961e-05	0.00040019
hsa-miR-2277-5p	199.584	324.771	-0.6868	4.259e-05	0.0004276
hsa-miR-574-3p	1299.5	2043.13	-0.64147	4.2819e-05	0.0004276
hsa-miR-2682-5p	1538.84	830.39	0.86262	5.4665e-05	0.00053842
hsa-miR-10a-3p	594.238	812.939	-0.45068	5.5447e-05	0.00053873
hsa-miR-10395-3p	65.1958	20.3489	1.5088	5.7619e-05	0.00055237
hsa-miR-484	1962.18	2840.38	-0.52662	6.6316e-05	0.00062739
hsa-miR-365a-3p	430.962	936.326	-1.0641	8.1585e-05	0.00076181
hsa-miR-23a-3p	7406.59	11272.4	-0.59623	9.5035e-05	0.00087603
hsa-miR-493-3p	20430.9	13279.9	0.61112	0.00010568	0.00096183
hsa-miR-411-5p	460.52	875.735	-0.89357	0.00011184	0.0010052
hsa-miR-487b-3p	329.293	502.053	-0.59316	0.00013268	0.0011778
hsa-miR-10526-3p	38.6852	7.04124	1.9283	0.00014063	0.0012331
hsa-miR-432-5p	2157.21	1284.4	0.72936	0.00015617	0.0013528
novel_134	24.4544	4.58958	1.8847	0.00015946	0.0013649
hsa-miR-550b-3p	125.066	69.4589	0.81654	0.00017392	0.0014712
hsa-miR-424-3p	3803.75	5290.34	-0.47091	0.00017667	0.001477
hsa-miR-31-3p	32.1082	68.8003	-1.0421	0.0001841	0.0015214
hsa-miR-181b-5p	5765.49	8837.73	-0.60536	0.00019036	0.0015553
hsa-miR-93-5p	3385.81	6093.92	-0.81956	0.00020819	0.0016819
hsa-miR-6772-3p	59.5403	22.426	1.2881	0.00021987	0.0017565
hsa-miR-1306-3p	230.016	122.991	0.87241	0.00025111	0.0019841
hsa-miR-4521	1025.03	1956.02	-0.89373	0.00026183	0.0020462
hsa-miR-1262	130.315	86.2928	0.58463	0.00026948	0.0020834
hsa-miR-379-3p	173.322	284.747	-0.69817	0.00031383	0.0024005
hsa-miR-3918	31.263	12.0968	1.2668	0.0003826	0.0028957
hsa-let-7b-5p	112583	64554.8	0.77544	0.00046271	0.0034655
hsa-miR-145-3p	82.4368	148.165	-0.80376	0.00048619	0.0036038
hsa-miR-1301-3p	545.008	377.821	0.51821	0.00049555	0.0036357
hsa-miR-365b-5p	359.187	201.346	0.80499	0.00051999	0.0037765
hsa-miR-7976	104.821	178.272	-0.73269	0.00055559	0.0039947
hsa-miR-221-3p	71753.4	52453.8	0.44683	0.0006105	0.0043461
hsa-miR-455-3p	459.068	662.817	-0.52552	0.0006245	0.0044021
hsa-miR-339-3p	364.047	487.688	-0.41674	0.00064956	0.0045343
hsa-miR-196a-5p	182.082	290.37	-0.66281	0.00067551	0.0046701
hsa-miR-181a-5p	12080.5	18339.3	-0.58991	0.00069289	0.0047447
hsa-miR-377-5p	252.128	364.705	-0.5239	0.00071215	0.0048305
hsa-miR-1287-5p	184.792	269.849	-0.54074	0.00074171	0.004984
hsa-miR-1292-5p	261.977	124.726	1.0007	0.00076372	0.0050732
hsa-miR-3184-3p	15372.7	10357.1	0.5591	0.00077243	0.0050732
hsa-miR-423-5p	15379.5	10359.9	0.55933	0.00077615	0.0050732
hsa-miR-1-3p	308.903	110.975	1.3121	0.00079564	0.0051163
hsa-miR-296-3p	170.166	103.882	0.69209	0.00080995	0.0051163
hsa-miR-328-3p	1439.17	1811.93	-0.33016	0.00080475	0.0051163
hsa-miR-574-5p	16425.8	11618	0.4923	0.0008112	0.0051163
hsa-miR-2355-3p	52.9542	101.262	-0.90209	0.00084671	0.0052436
hsa-miR-23a-5p	107.349	48.3014	1.0741	0.00087206	0.0052436
hsa-miR-548am-3p	91.6416	43.2957	0.99825	0.00087338	0.0052436
hsa-miR-550a-3-5p	191.509	119.439	0.65873	0.00087514	0.0052436
hsa-miR-550a-5p	191.509	119.439	0.65873	0.00087514	0.0052436
hsa-miR-9-5p	1001.11	378.178	1.2576	0.00086327	0.0052436
hsa-miR-155-5p	22330.3	14238.6	0.6331	0.00088954	0.0052858
hsa-miR-203a-3p	87.0579	20.6164	1.6537	0.00091786	0.0053654
hsa-miR-203b-5p	87.0579	20.6164	1.6537	0.00091786	0.0053654
hsa-let-7e-3p	20.9536	43.2778	-0.9624	0.0010431	0.0060485
hsa-miR-361-5p	544.844	781.403	-0.51217	0.0011978	0.0068896
hsa-miR-154-3p	17.4073	44.9493	-1.242	0.001409	0.0080404
hsa-miR-136-3p	31.1003	67.4327	-1.0167	0.0015009	0.008431
hsa-miR-214-3p	674.561	974.54	-0.5177	0.0014998	0.008431
hsa-miR-92a-1-5p	32.8609	13.6521	1.1405	0.0020185	0.01125
hsa-miR-483-5p	31.3597	15.4998	0.96511	0.0021599	0.011946
hsa-miR-585-3p	19.0892	44.17	-1.0746	0.0024305	0.01334
hsa-miR-146a-5p	4011.65	2991.48	0.41752	0.0025237	0.013747
hsa-miR-656-3p	9.18756	25.065	-1.2552	0.0025716	0.013902
hsa-miR-7706	1670.33	1157.48	0.51852	0.0026101	0.014005
hsa-miR-92b-5p	725.383	483.136	0.57114	0.0029163	0.015532
hsa-miR-942-5p	75.7683	126.822	-0.70877	0.0029887	0.015801
hsa-miR-152-3p	3921.17	4630.58	-0.23876	0.0030712	0.016118
hsa-miR-218-5p	1582.07	1032.21	0.60013	0.003128	0.016297
hsa-miR-146b-5p	2682.16	1724.85	0.61763	0.0032988	0.017063
hsa-miR-4485-3p	32.4111	16.7757	0.89164	0.0034853	0.017899
hsa-miR-145-5p	363.212	659.032	-0.81048	0.0037045	0.01889
hsa-miR-219a-1-3p	55.5803	32.8172	0.71674	0.0038539	0.019514
hsa-miR-182-5p	413.533	256.516	0.66534	0.0039849	0.01976
hsa-miR-191-3p	17.4238	34.2279	-0.91088	0.0039649	0.01976
hsa-miR-889-3p	219.059	346.067	-0.63722	0.0039451	0.01976
hsa-miR-487a-3p	24.8141	43.6962	-0.76606	0.0041801	0.020586
hsa-miR-139-3p	17.8401	5.36548	1.3934	0.0042183	0.020632
hsa-miR-933	30.3542	12.9977	1.1029	0.0045053	0.021887
hsa-miR-4454	5.87693	21.7114	-1.4298	0.0047711	0.023023
hsa-miR-4677-3p	22.6343	45.2035	-0.90871	0.0053547	0.025667
hsa-miR-206	165.671	78.9555	0.97366	0.0054987	0.026183
hsa-miR-3065-3p	17.0633	2.36868	1.6643	0.0057906	0.027391
hsa-miR-128-3p	10521.5	7654.84	0.45057	0.0059793	0.027995
hsa-miR-140-5p	265.568	399.764	-0.57564	0.0060222	0.027995
hsa-miR-3187-3p	72.5686	44.6992	0.67915	0.006035	0.027995
hsa-miR-1260a	19.5502	46.3803	-1.0725	0.0061819	0.02815
hsa-miR-129-2-3p	9.08819	1.2299	1.6445	0.006186	0.02815
hsa-miR-320b	1317.03	881.567	0.56298	0.006157	0.02815
hsa-miR-1185-1-3p	517.135	710.559	-0.44668	0.0065159	0.029465
hsa-miR-323b-3p	677.251	851.201	-0.32658	0.0067798	0.030292
hsa-miR-338-5p	17.0633	1.27462	1.6634	0.0067831	0.030292
hsa-miR-3198	12.9382	3.49174	1.4374	0.006927	0.030744
hsa-miR-320c	492.993	293.278	0.71434	0.007035	0.031032
hsa-miR-200a-5p	104.383	40.0572	1.1745	0.0077587	0.033809
hsa-miR-3605-5p	20.3835	8.22264	1.1378	0.0077509	0.033809
novel_1	230.745	155.594	0.55393	0.0078294	0.033912
hsa-miR-130a-3p	121.409	186.583	-0.59975	0.007991	0.034362
hsa-miR-330-5p	294.254	217.396	0.43422	0.0081312	0.034362
hsa-miR-3662	55.1797	25.8441	0.96891	0.0081928	0.034362
hsa-miR-376a-5p	0.970796	7.36475	-1.6026	0.0081838	0.034362
hsa-miR-660-5p	17.4323	43.133	-1.1134	0.0082201	0.034362
hsa-miR-93-3p	12.955	38.2777	-1.2486	0.0081367	0.034362
hsa-miR-1260b	1457.95	2214.15	-0.58188	0.00832	0.034578
hsa-miR-887-3p	4.37903	16.2253	-1.3763	0.0084175	0.034783
hsa-let-7g-5p	36264.8	45491	-0.3237	0.0088464	0.036346
hsa-miR-29b-3p	101.022	31.8058	1.3161	0.0089779	0.036677
hsa-miR-33b-3p	34.221	55.5656	-0.66169	0.0092209	0.037457
hsa-miR-28-5p	138.292	196.984	-0.49548	0.01075	0.043389
hsa-miR-320d	228.746	135.816	0.71502	0.010802	0.043389
hsa-miR-425-3p	57.6684	86.37	-0.5579	0.010998	0.043929
hsa-miR-148a-5p	21.9753	5.34136	1.4317	0.011347	0.045073
hsa-miR-186-5p	1008.44	1505.56	-0.55806	0.012572	0.049126
hsa-miR-3138	33.0128	14.5916	1.02	0.01256	0.049126
hsa-miR-548k	43.4818	72.1296	-0.68921	0.012502	0.049126

## Sheet: GSK3A_H vs GSK3A_N.DE
sRNA	GSK3A_H_readcount	GSK3A_N_readcount	log2FoldChange	pval	padj
hsa-miR-1260b	1274.35	506.511	1.3067	2.5282e-16	1.34e-13
novel_134	21.5203	189.472	-2.722	1.0791e-11	2.8596e-09
hsa-miR-494-3p	1561.91	2723.65	-0.79345	2.5526e-11	4.5095e-09
hsa-miR-1246	327.412	84.936	1.8151	4.3767e-10	5.7992e-08
hsa-miR-210-5p	138.383	42.6501	1.595	6.5122e-09	6.903e-07
hsa-miR-12136	41.2525	10.7002	1.7711	5.0734e-08	4.4815e-06
hsa-miR-196a-5p	159.399	299.237	-0.89702	7.1545e-08	5.417e-06
hsa-miR-181b-5p	5046.19	8833.64	-0.79358	1.9468e-07	1.2898e-05
hsa-miR-93-5p	2958.37	5656.29	-0.91171	4.5627e-07	2.6869e-05
hsa-miR-125a-5p	6364.15	12753	-0.97332	7.1849e-07	3.781e-05
hsa-miR-329-3p	397.549	833.131	-1.0299	7.8473e-07	3.781e-05
hsa-miR-210-3p	297.615	146.743	0.98574	2.9414e-06	0.00012991
hsa-miR-125b-5p	7046.74	12191.3	-0.77386	4.4381e-06	0.00018094
hsa-miR-15b-3p	758.368	400.426	0.89706	4.9577e-06	0.00018769
hsa-miR-2682-5p	1351.81	661.864	0.99122	9.6652e-06	0.00034151
hsa-miR-4746-5p	482.004	284.453	0.74067	1.1672e-05	0.00038664
hsa-miR-933	26.7768	5.51289	1.9019	1.7965e-05	0.00056009
hsa-miR-942-5p	66.1714	132.177	-0.94992	2.6776e-05	0.00078842
hsa-miR-548j-5p	44.4341	91.832	-1.005	4.3485e-05	0.001213
hsa-miR-1268a	505.599	203.908	1.2162	4.7426e-05	0.0012568
hsa-miR-484	1713.33	2764.88	-0.67503	5.4911e-05	0.0013859
hsa-let-7d-5p	3227.46	5127.97	-0.65412	6.9964e-05	0.0015609
hsa-miR-181a-2-3p	1090.52	1811.61	-0.7138	7.0414e-05	0.0015609
hsa-miR-33b-3p	29.805	8.85314	1.515	7.0682e-05	0.0015609
hsa-miR-22-3p	4824.61	7100.2	-0.54882	0.00010284	0.0021641
hsa-miR-3934-5p	672.289	301.098	1.0845	0.00010947	0.0021641
hsa-miR-412-5p	741.955	293.944	1.2244	0.00011841	0.0021641
hsa-miR-4677-5p	19.5571	4.23808	1.8084	0.00011025	0.0021641
hsa-miR-485-3p	488.568	908.155	-0.85828	0.00011466	0.0021641
hsa-miR-3918	27.4522	9.36453	1.3847	0.00019241	0.0033992
hsa-miR-328-3p	1259.61	2022.27	-0.66529	0.0002731	0.0046692
hsa-miR-369-3p	44.5496	82.6747	-0.85412	0.00030276	0.0050144
hsa-miR-505-3p	871.47	1202.19	-0.45729	0.0004479	0.0071936
hsa-miR-365b-5p	314.45	160.166	0.92523	0.00056023	0.0087331
hsa-miR-3158-3p	539.894	287.611	0.85936	0.00069355	0.010502
hsa-miR-3158-5p	537.701	283.528	0.87153	0.00074176	0.010829
hsa-miR-98-5p	1906.5	3227.05	-0.73129	0.00075598	0.010829
hsa-miR-25-5p	1905.61	1151.24	0.70286	0.00089182	0.012439
hsa-let-7e-3p	18.304	41.9216	-1.0628	0.001037	0.014093
hsa-miR-151a-3p	85666.6	55880.1	0.60061	0.0011099	0.014706
hsa-miR-574-3p	1135.48	1838.38	-0.67034	0.0014957	0.019335
hsa-miR-339-5p	484.859	933.396	-0.88631	0.0016205	0.020449
hsa-miR-3661	49.0116	21.2786	1.0808	0.0017431	0.021485
hsa-miR-744-5p	20974	12685	0.69778	0.0017902	0.021564
hsa-miR-3940-3p	33.387	72.079	-0.99298	0.0019982	0.022063
hsa-miR-574-5p	14420.2	9054.83	0.64886	0.0019876	0.022063
hsa-miR-582-3p	27.3959	2.96351	1.7807	0.0019405	0.022063
hsa-miR-92a-3p	12104.8	21095.8	-0.76383	0.0019101	0.022063
hsa-miR-10395-3p	57.6393	20.8456	1.2291	0.0027715	0.029978
hsa-miR-3689f	205.289	389.457	-0.86149	0.0029265	0.031021
hsa-miR-1299	22.7642	8.77572	1.1833	0.0031476	0.032082
hsa-miR-495-3p	584.739	838.797	-0.50938	0.0030987	0.032082
hsa-miR-1908-5p	260.465	158.789	0.68909	0.0034747	0.034696
hsa-miR-199a-3p	16448.7	23867.9	-0.52395	0.0035351	0.034696
hsa-miR-1294	70.0856	111.579	-0.65772	0.0037424	0.035443
hsa-miR-1296-5p	476.123	758.186	-0.64382	0.0037573	0.035443
hsa-miR-487b-3p	287.48	463.129	-0.65579	0.0038247	0.035443
novel_52	25.6243	9.71805	1.2203	0.0038787	0.035443
hsa-miR-655-3p	11.1257	25.523	-1.0808	0.00447	0.040154
hsa-miR-127-3p	24943.6	44956.9	-0.79662	0.0047925	0.040968
hsa-miR-450b-5p	101.145	41.8347	1.0964	0.0046973	0.040968
hsa-miR-671-3p	1014.17	648.392	0.6229	0.0047499	0.040968
hsa-miR-3689a-5p	21.9912	39.1659	-0.78679	0.0050942	0.042856
hsa-miR-5584-5p	19.7689	5.86982	1.3248	0.0053218	0.043393
hsa-miR-6772-3p	51.77	24.0779	0.98731	0.0052507	0.043393
hsa-miR-3691-5p	60.1966	32.7655	0.80226	0.0057323	0.045345
hsa-miR-4521	893.363	1414.53	-0.63604	0.0057071	0.045345
hsa-miR-145-5p	315.224	533.713	-0.71626	0.0062274	0.048081
hsa-miR-874-3p	128.186	210.478	-0.6799	0.0062596	0.048081
