# Supplementary material for: GSK-3α regulates miRNAs associated with transcriptional and metabolic processes in human cardiomyocytes under hypoxia
Source: Biochem J. 2025 Sep 9;482(18):1321–36. doi: 10.1042/BCJ20253208 (PMC12599231; doi:10.1042/BCJ20253208)
Supplement: Online supplementary table 2 [file bcj-482-18-BCJ20253208-s003.xlsx]

## Sheet: CVD
Gene	Gene.ID	Disease.Trait	Disease.Trait.ID	Score	Gene.type	Association.ID
hsa-mir-21	CVDG000116	Atherosclerosis	CVDD000028	0.78437	miRNA	CVDA202415
hsa-mir-21	CVDG000116	Myocardial infarction	CVDD000120	0.77761	miRNA	CVDA034467
hsa-mir-21	CVDG000116	Heart failure	CVDD000090	0.76722	miRNA	CVDA003905
hsa-mir-21	CVDG000116	Reperfusion injury	CVDD000134	0.76722	miRNA	CVDA205597
hsa-mir-21	CVDG000116	Cardiovascular disease	CVDD000047	0.76297	miRNA	CVDA203098
hsa-mir-21	CVDG000116	Coronary artery disease	CVDD000069	0.74648	miRNA	CVDA003935
hsa-mir-21	CVDG000116	Stroke	CVDD000144	0.71949	miRNA	CVDA206344
hsa-mir-21	CVDG000116	Atrial fibrillation	CVDD000029	0.71305	miRNA	CVDA003906
hsa-mir-21	CVDG000116	Hypertension	CVDD000096	0.7057	miRNA	CVDA204793
hsa-mir-21	CVDG000116	Vascular malformation	CVDD000170	0.7057	miRNA	CVDA207443
hsa-mir-21	CVDG000116	Acute coronary syndrome	CVDD000002	0.68723	miRNA	CVDA000195
hsa-mir-21	CVDG000116	Cardiomyopathy	CVDD000046	0.68723	miRNA	CVDA203028
hsa-mir-21	CVDG000116	Vascular disease	CVDD000168	0.68723	miRNA	CVDA207422
hsa-mir-92a-1	CVDG000139	Coronary artery disease	CVDD000069	0.68723	miRNA	CVDA203793
hsa-mir-21	CVDG000116	Cardiomegaly	CVDD000045	0.67527	miRNA	CVDA202926
hsa-mir-92a-1	CVDG000139	Cardiovascular disease	CVDD000047	0.67527	miRNA	CVDA201635
hsa-mir-21	CVDG000116	Myocardial reperfusion injury	CVDD000122	0.66055	miRNA	CVDA206164
hsa-mir-21	CVDG000116	Hypertrophic cardiomyopathy	CVDD000098	0.6418	miRNA	CVDA003900
hsa-mir-21	CVDG000116	Lacunar stroke	CVDD000111	0.6418	miRNA	CVDA206652
hsa-mir-27b	CVDG000120	Atherosclerosis	CVDD000028	0.6418	miRNA	CVDA202453
hsa-mir-31	CVDG000123	Myocardial infarction	CVDD000120	0.6418	miRNA	CVDA034478
hsa-mir-92a-1	CVDG000139	Atherosclerosis	CVDD000028	0.6418	miRNA	CVDA202425
hsa-mir-92a-1	CVDG000139	Myocardial infarction	CVDD000120	0.6418	miRNA	CVDA201990
hsa-mir-23a	CVDG000626	Coronary artery disease	CVDD000069	0.6418	miRNA	CVDA003917
hsa-mir-23a	CVDG000626	Heart failure	CVDD000090	0.6418	miRNA	CVDA204523
hsa-mir-21	CVDG000116	Dilated cardiomyopathy	CVDD000083	0.61678	miRNA	CVDA204326
hsa-mir-21	CVDG000116	Ischemic stroke	CVDD000109	0.61678	miRNA	CVDA201943
hsa-mir-21	CVDG000116	Kawasaki disease	CVDD000110	0.61678	miRNA	CVDA204892
hsa-mir-92a-1	CVDG000139	Intracranial aneurysm	CVDD000106	0.61678	miRNA	CVDA204968
hsa-mir-92a-1	CVDG000139	Stroke	CVDD000144	0.61678	miRNA	CVDA203679
hsa-mir-1246	CVDG000428	Stroke	CVDD000144	0.61678	miRNA	CVDA206543
hsa-mir-185	CVDG000477	Atherosclerosis	CVDD000028	0.61678	miRNA	CVDA202475
hsa-mir-23a	CVDG000626	Cardiomyopathy	CVDD000046	0.61678	miRNA	CVDA202985
hsa-mir-23a	CVDG000626	Myocardial infarction	CVDD000120	0.61678	miRNA	CVDA034471
hsa-mir-23a	CVDG000626	Stroke	CVDD000144	0.61678	miRNA	CVDA206346
hsa-mir-23a	CVDG000626	Vascular disease	CVDD000168	0.61678	miRNA	CVDA207399
hsa-mir-21	CVDG000116	Abdominal aortic aneurysm	CVDD000001	0.58094	miRNA	CVDA201614
hsa-mir-21	CVDG000116	Diabetic cardiomyopathy	CVDD000079	0.58094	miRNA	CVDA204204
hsa-mir-21	CVDG000116	Heart disease	CVDD000089	0.58094	miRNA	CVDA204458
hsa-mir-21	CVDG000116	Intracranial aneurysm	CVDD000106	0.58094	miRNA	CVDA204960
hsa-mir-27b	CVDG000120	Atrial fibrillation	CVDD000029	0.58094	miRNA	CVDA202660
hsa-mir-27b	CVDG000120	Cardiovascular disease	CVDD000047	0.58094	miRNA	CVDA203157
hsa-mir-31	CVDG000123	Atherosclerosis	CVDD000028	0.58094	miRNA	CVDA202274
hsa-mir-31	CVDG000123	Coronary artery disease	CVDD000069	0.58094	miRNA	CVDA203849
hsa-mir-92a-1	CVDG000139	Acute coronary syndrome	CVDD000002	0.58094	miRNA	CVDA000334
hsa-mir-92a-1	CVDG000139	Heart failure	CVDD000090	0.58094	miRNA	CVDA204531
hsa-mir-92a-1	CVDG000139	Lacunar stroke	CVDD000111	0.58094	miRNA	CVDA206662
hsa-mir-494	CVDG000162	Heart failure	CVDD000090	0.58094	miRNA	CVDA003851
hsa-mir-494	CVDG000162	Stroke	CVDD000144	0.58094	miRNA	CVDA206434
hsa-mir-23b	CVDG000411	Atherosclerosis	CVDD000028	0.58094	miRNA	CVDA202452
hsa-mir-23b	CVDG000411	Intracranial aneurysm	CVDD000106	0.58094	miRNA	CVDA205002
hsa-mir-23b	CVDG000411	Myocardial infarction	CVDD000120	0.58094	miRNA	CVDA034410
hsa-mir-148a	CVDG000417	Intracranial aneurysm	CVDD000106	0.58094	miRNA	CVDA204978
hsa-mir-148a	CVDG000417	Ischemic stroke	CVDD000109	0.58094	miRNA	CVDA201928
hsa-mir-1246	CVDG000428	Lacunar stroke	CVDD000111	0.58094	miRNA	CVDA206839
hsa-mir-369	CVDG000466	Myocardial infarction	CVDD000120	0.58094	miRNA	CVDA034363
hsa-mir-185	CVDG000477	Cardiomegaly	CVDD000045	0.58094	miRNA	CVDA202938
hsa-mir-185	CVDG000477	Stroke	CVDD000144	0.58094	miRNA	CVDA206496
hsa-mir-139	CVDG000518	Myocardial infarction	CVDD000120	0.58094	miRNA	CVDA034395
hsa-mir-200a	CVDG000519	Myocardial infarction	CVDD000120	0.58094	miRNA	CVDA034365
hsa-mir-15b	CVDG000542	Cardiovascular disease	CVDD000047	0.58094	miRNA	CVDA203155
hsa-mir-15b	CVDG000542	Intracranial aneurysm	CVDD000106	0.58094	miRNA	CVDA205001
hsa-mir-93	CVDG000593	Coronary artery disease	CVDD000069	0.58094	miRNA	CVDA003937
hsa-mir-93	CVDG000593	Intracranial aneurysm	CVDD000106	0.58094	miRNA	CVDA205114
hsa-mir-93	CVDG000593	Myocardial infarction	CVDD000120	0.58094	miRNA	CVDA201991
hsa-mir-23a	CVDG000626	Hypertrophic cardiomyopathy	CVDD000098	0.58094	miRNA	CVDA204831
hsa-mir-23a	CVDG000626	Lacunar stroke	CVDD000111	0.58094	miRNA	CVDA206654
hsa-mir-21	CVDG000116	Aortic aneurysm	CVDD000010	0.52349	miRNA	CVDA202132
hsa-mir-21	CVDG000116	Aortic valve stenosis	CVDD000017	0.52349	miRNA	CVDA202180
hsa-mir-21	CVDG000116	Arteriosclerosis obliterans	CVDD000024	0.52349	miRNA	CVDA202268
hsa-mir-21	CVDG000116	Cardiac fibrosis	CVDD000042	0.52349	miRNA	CVDA202864
hsa-mir-21	CVDG000116	Cerebral infarction	CVDD000057	0.52349	miRNA	CVDA201880
hsa-mir-21	CVDG000116	Coronary disease	CVDD000070	0.52349	miRNA	CVDA204046
hsa-mir-21	CVDG000116	Endomyocardial fibrosis	CVDD000084	0.52349	miRNA	CVDA204397
hsa-mir-21	CVDG000116	Giant cell arteritis	CVDD000087	0.52349	miRNA	CVDA204433
hsa-mir-21	CVDG000116	Myocardial ischemia	CVDD000121	0.52349	miRNA	CVDA205747
hsa-mir-21	CVDG000116	Transient ischemic attack	CVDD000159	0.52349	miRNA	CVDA201885
hsa-mir-27b	CVDG000120	Cardiomegaly	CVDD000045	0.52349	miRNA	CVDA202913
hsa-mir-27b	CVDG000120	Carotid artery stenosis	CVDD000050	0.52349	miRNA	CVDA203439
hsa-mir-27b	CVDG000120	Vascular disease	CVDD000168	0.52349	miRNA	CVDA207409
hsa-mir-31	CVDG000123	Abdominal aortic aneurysm	CVDD000001	0.52349	miRNA	CVDA201855
hsa-mir-31	CVDG000123	Cardiomegaly	CVDD000045	0.52349	miRNA	CVDA202927
hsa-mir-31	CVDG000123	Hypertension	CVDD000096	0.52349	miRNA	CVDA204795
hsa-mir-31	CVDG000123	Stroke	CVDD000144	0.52349	miRNA	CVDA206354
hsa-mir-660	CVDG000137	Intracranial aneurysm	CVDD000106	0.52349	miRNA	CVDA205103
hsa-mir-494	CVDG000162	Cardiovascular disease	CVDD000047	0.52349	miRNA	CVDA203250
hsa-mir-494	CVDG000162	Ischemic stroke	CVDD000109	0.52349	miRNA	CVDA201942
hsa-mir-494	CVDG000162	Lacunar stroke	CVDD000111	0.52349	miRNA	CVDA206737
hsa-mir-494	CVDG000162	Reperfusion injury	CVDD000134	0.52349	miRNA	CVDA205593
hsa-mir-193b	CVDG000394	Atherosclerosis	CVDD000028	0.52349	miRNA	CVDA202287
hsa-mir-193b	CVDG000394	Cardiovascular disease	CVDD000047	0.52349	miRNA	CVDA203253
hsa-mir-193b	CVDG000394	Subarachnoid hemorrhage	CVDD000146	0.52349	miRNA	CVDA212686
hsa-mir-339	CVDG000407	Abdominal aortic aneurysm	CVDD000001	0.52349	miRNA	CVDA201814
hsa-mir-339	CVDG000407	Heart failure	CVDD000090	0.52349	miRNA	CVDA204585
hsa-mir-23b	CVDG000411	Cardiomyopathy	CVDD000046	0.52349	miRNA	CVDA202998
hsa-mir-23b	CVDG000411	Lacunar stroke	CVDD000111	0.52349	miRNA	CVDA206684
hsa-mir-23b	CVDG000411	Stroke	CVDD000144	0.52349	miRNA	CVDA206380
hsa-mir-335	CVDG000415	Stroke	CVDD000144	0.52349	miRNA	CVDA206506
hsa-mir-148a	CVDG000417	Atherosclerosis	CVDD000028	0.52349	miRNA	CVDA202435
hsa-mir-148a	CVDG000417	Heart failure	CVDD000090	0.52349	miRNA	CVDA204537
hsa-mir-148a	CVDG000417	Reperfusion injury	CVDD000134	0.52349	miRNA	CVDA205567
hsa-mir-148a	CVDG000417	Stroke	CVDD000144	0.52349	miRNA	CVDA206363
hsa-mir-365a	CVDG000425	Cardiovascular disease	CVDD000047	0.52349	miRNA	CVDA203204
hsa-mir-1246	CVDG000428	Cardiovascular disease	CVDD000047	0.52349	miRNA	CVDA203335
hsa-mir-1246	CVDG000428	Heart failure	CVDD000090	0.52349	miRNA	CVDA204658
hsa-mir-493	CVDG000441	Intracranial aneurysm	CVDD000106	0.52349	miRNA	CVDA205076
hsa-mir-185	CVDG000477	Ischemic stroke	CVDD000109	0.52349	miRNA	CVDA201939
hsa-mir-185	CVDG000477	Lacunar stroke	CVDD000111	0.52349	miRNA	CVDA206797
hsa-mir-185	CVDG000477	Myocardial reperfusion injury	CVDD000122	0.52349	miRNA	CVDA212834
hsa-mir-382	CVDG000481	Dilated cardiomyopathy	CVDD000083	0.52349	miRNA	CVDA203068
hsa-mir-877	CVDG000490	Myocardial infarction	CVDD000120	0.52349	miRNA	CVDA206095
hsa-mir-877	CVDG000490	Stroke	CVDD000144	0.52349	miRNA	CVDA206526
hsa-mir-139	CVDG000518	Atherosclerosis	CVDD000028	0.52349	miRNA	CVDA202437
hsa-mir-139	CVDG000518	Coronary artery disease	CVDD000069	0.52349	miRNA	CVDA003950
hsa-mir-139	CVDG000518	Intracranial aneurysm	CVDD000106	0.52349	miRNA	CVDA204981
hsa-mir-200a	CVDG000519	Acute coronary syndrome	CVDD000002	0.52349	miRNA	CVDA000299
hsa-mir-15b	CVDG000542	Acute coronary syndrome	CVDD000002	0.52349	miRNA	CVDA000322
hsa-mir-15b	CVDG000542	Atherosclerosis	CVDD000028	0.52349	miRNA	CVDA202451
hsa-mir-15b	CVDG000542	Cardiomegaly	CVDD000045	0.52349	miRNA	CVDA202911
hsa-mir-15b	CVDG000542	Coronary artery disease	CVDD000069	0.52349	miRNA	CVDA003947
hsa-mir-15b	CVDG000542	Heart failure	CVDD000090	0.52349	miRNA	CVDA204548
hsa-mir-15b	CVDG000542	Myocardial ischemia	CVDD000121	0.52349	miRNA	CVDA206118
hsa-mir-15b	CVDG000542	Myocardial reperfusion injury	CVDD000122	0.52349	miRNA	CVDA206165
hsa-mir-15b	CVDG000542	Peripheral vascular disease	CVDD000129	0.52349	miRNA	CVDA206247
hsa-mir-15b	CVDG000542	Stroke	CVDD000144	0.52349	miRNA	CVDA206379
hsa-mir-93	CVDG000593	Atrial fibrillation	CVDD000029	0.52349	miRNA	CVDA202710

## Sheet: HMDD
code	PMID	miRNA	disease	description
other	36552749	hsa-mir-1	Heart Failure	A total of 123 relatively specifically expressed miRNAs were screened; among these, the miRNAs associated with HF development such as miR-143, miR-214, miR-125b, miR-31, and miR-200 were presented.
other	32770080	hsa-mir-1	Vascular Diseases	Our data provide a new role for NF-kappaB-dependent miR-31/155 in EPC dysfunction under the pathogenic conditions of inflammation-associated vascular diseases, including preeclampsia.
genetics_overexpression_promote	33063711	hsa-mir-1	Choroidal Neovascularization	Choroidal neovascularization development was reduced by overexpression of miR-155, miR5p, miR-(5,B,7), miR3p, miR5p, miR-93, miR-126, miR-195a-3p, miR-24, miR-21, miR-31, miR-150, and miR-184, or suppression of miR-505, miR3p, miR-155, and miR-23/27.
tissue_expression_ns	36125044	hsa-mir-1	Heart Diseases	Thus, our data revealed the potential mechanism of TSH-induced cardiac dysfunction and might shed new light on the pathological role of miR-1a/HCN2 in hypothyroid heart disease.
other	33964276	hsa-mir-1	Heart Diseases	Conditions affecting the heart rate, such as endurance training and cardiac diseases, show a concomitant miR-1 up- or down-regulation.
other	30830529	hsa-mir-1	Heart Diseases	This study revealed for the first time that the protective effects of molecular hydrogen on irradiation-induced heart damage may be mediated by regulating miRNA-1, -15b, and -21.
circulation_biomarker_diagnosis_up	31936594	hsa-mir-1	Vascular Diseases	At 10.0% FPR, a proportion of women with vascular endothelial dysfunction (RHI </= 1.67) was identified to have up-regulated expression profile of miR3p (11.76%), miR-23a-3p (17.65%), and miR-499a-5p (18.82%) in whole peripheral blood.
circulation_biomarker_diagnosis_ns	31936594	hsa-mir-1	Cerebrovascular Disorders	We also examined the association between the vascular endothelial function and postpartum whole peripheral blood expression of microRNAs involved in pathogenesis of cardiovascular/cerebrovascular diseases (miR3p, miR5p, miR5p, miR-20a-5p, miR-20b-5p, miR5p, miR-23a-3p, miR3p, miR-26a-5p, miR-29a-3p, miR-92a-3p, miR5p, miR-103a-3p, miR-125b-5p, miR3p, miR-130b-3p, miR-133a-3p, miR3p, miR5p, miR-14…
other	36125044	hsa-mir-1	Cardiomegaly	Previous studies have found microRNA-1 (miR-1) and hyperpolarization-activated cyclic nucleotide-gated channel 2 (HCN2) may be involved in the pathogenesis of thyroid hormone (TH) induced cardiac hypertrophy.
other	32779443	hsa-mir-1	Cardiomegaly	Recent studies have shown that miR- 1 and miR-133 are key regulators of cardiac hypertrophy.
other	31700891	hsa-mir-1	Cardiomegaly	BACKGROUND: The functions of microRNA-1 (miR-1) in cardiac hypertrophy, and cardiomyocyte differentiation have been investigated.
other	30830529	hsa-mir-1	Cardiomegaly	miRNA-1 is known to be involved in cardiac hypertrophy, and was significantly decreased in the rat myocardium after irradiation.
other	34293701	hsa-mir-1	Cardiomyopathies	Herein, a non-viral biomimetic system to directly reprogram CFs for cardiac regeneration after myocardial injury was developed by coating FH peptide-modified neutrophil-mimicking membranes on mesoporous silicon nanoparticles (MSNs) loaded with microRNA1, 133, 208, and 499 (miR Combo).
other	32030815	hsa-mir-1	Heart Injuries	In this study, we investigated the potential roles of miR-1 in cell proliferation, apoptosis, and autophagy in hypoxia-treated cardiac injury and explored the underlying mechanism using H9c2 cells.
circulation_biomarker_diagnosis_ns	36328028	hsa-mir-1	Heart Failure, Chronic	CONCLUSIONS: These results suggest that circulating miR-1-3p levels are related to Akt/mTOR pathway activation and can offer valuable insight into the overall physical capacity and muscular integrity of CHF patients as a predictor of sarcopenia.
other	34946964	hsa-mir-1	Cardiomyopathy, Hypertrophic	Genes regulated by a pool of miRNAs contributing to human cardiac hypertrophy, namely hsa-miR3p, hsa-miR-19b-3p, hsa-miR5p, hsa-miR-29a-3p, hsa-miR5p, hsa-miR-133a-3p, hsa-miR5p, hsa-miR-199a-3p, hsa-miR3p, hsa-miR3p, hsa-miR-451a, and hsa-miR5p, were considered.
other	30717412	hsa-mir-1	Cardiovascular And Cerebrovascular Diseases	Abnormal expression profile of multiple microRNAs was found in children affected with GH (miR3p, miR5p, miR-20a-5p, miR5p, miR-23a-3p, miR-26a-5p, miR-29a-3p, miR-103a-3p, miR-125b-5p, miR3p, miR-133a-3p, miR-146a-5p, miR-181a-5p, miR5p, and miR3p), PE (miR3p, miR-20a-5p, miR-20b-5p, miR-103a-3p, miR-133a-3p, miR3p), and FGR (miR5p, miR3p, miR-133a-3p). Any of changes in epigenome (up-regulation …
circulation_biomarker_diagnosis_up	36035156	hsa-mir-1	Heart Septal Defects, Ventricular	Conclusion: MiR3p, miR-1b and miR5p are downregulated in VSD myocardium and upregulated in circulation and may be released into circulation by cardiomyocytes. MiR3p upregulation in circulation is a direct and powerful indicator of fetal VSD and is expected to serve as a prenatal VSD diagnostic marker.
circulation_biomarker_diagnosis_ns	35886860	hsa-mir-1	Heart Failure	In diabetic HFpEF rats, we examined a selected panel of 12 circulating miRNAs associated with HF (miR3p, miR5p, miR-29a-5p, miR-30d-5p, miR-34a-5p, miR-126a-5p, miR3p, miR5p, miR5p, miR3p, miR3p and miR3p).
other	34440258	hsa-mir-1	Cardiovascular Diseases	In multivariate Cox analysis, miR5p (HR = 1.0006, 95%CI = 1.0001-1.0011) and peripheral artery disease (PAD) (HR = 2.16, 95%CI = 1.26-3.70) were associated with CVD/MI/IS risk; miR3p (HR = 2.73, 95%CI = 1.22-6.12) and PAD (HR = 3.47, 95%CI = 1.88-6.41) with CVD; miR5p (HR = 1.0001, 95%CI = 1.000-1.0002) and creatinine level (HR = 1.02, 95%CI = 1.01-1.04) with IS, and miR5p (HR = 1.0004, 95%CI = 1…
other	36149935	hsa-mir-1	Heart Failure	Our findings revealed that mean levels of miR-1, -21, -23, and 5-p in AHF patients were significantly higher than in the control group. CONCLUSION: The result of our study demonstrated that miR-1, -21, -23, and 5-p can be taken into account as diagnostic aids for AHF.
circulation_biomarker_diagnosis_ns	34686514	hsa-mir-1	Heart Diseases, Congenital	CONCLUSION: The expression levels of miRNA-1, miRNA-208, and miRNA-499 in umbilical cord blood may be useful for predicting fetal CHD.
circulation_biomarker_diagnosis_ns	33676945	hsa-mir-1	Cardiomyopathies	METHODS: A set of circulating microRNAs linked to cardiac fibrosis (mir-1, mir-21, mir-29a, mir-29b, mir-101, mir-122, mir-133a) were measured at baseline in 198 patients in the biomarker substudy of Eplerenone Post-Acute Myocardial Infarction Heart Failure Efficacy and Survival Study (EPHESUS). CONCLUSION: Although serum mir-133a was associated with PICP change, none of the microRNAs previously …
other	32937248	hsa-mir-1	Cardiotoxicity	miR-1 has been shown to provide diagnostic and prognostic information in the setting of myocardial infarction, but changes in its levels are controversial in doxorubicin-treated breast cancer patients with cardiotoxicity.
circulation_biomarker_diagnosis_ns	32634817	hsa-mir-1	Cardiomyopathies	CONCLUSION: Plasma hs-cTnT and circulating miR-1 may be useful markers of myocardial damage during chemotherapy in children with leukaemias. The study provides the first evidence of progressive increase in circulating miR-1 and plasma hs-cTnT levels during the course of anthracycline-based therapy in children with leukaemias, with hs-cTnT level also associated with changes in LV myocardial deform…
circulation_biomarker_diagnosis_down	31743617	hsa-mir-1	Heart Failure	Effects of aerobic and inspiratory training on skeletal muscle microRNA-1 and downstream-associated pathways in patients with heart failure. We hypothesized that (i) aerobic exercise training (AET) and inspiratory muscle training (IMT) would change skeletal muscle microRNA-1 expression and downstream-associated pathways in patients with HFrEF and (ii) AET and IMT would increase leg blood flow (LB…
circulation_biomarker_diagnosis_ns	31109008	hsa-mir-1	Heart Failure, Acute	To investigate whether the circulating miR-1 (microRNA-1) and miR-21 expression might be used in the diagnosis of heart failure (HF) and silent coronary artery disease (SCAD) in asymptomatic type 2 diabetes mellitus (T2DM) patients and to explore the relationship of these miRs with N-terminal pro-brain natriuretic peptide (NT-proBNP) and galectin-3.
other	31085080	hsa-mir-1	Vascular Diseases	However, if entering all five miRNAs (along with other covariates) into a single regression model, only low miR-19a remained a significant mortality predictor; and only in patients with coronary artery disease [3.00 (95% CI: 1.77-5.08)], but not in post-stroke patients [1.63 (95% CI: 0.94-2.86)]. CONCLUSIONS In stable chronic coronary artery disease patients, low miR-19a expression was associated…
other	31043318	hsa-mir-1	Cardiovascular Diseases	Importantly, miR-1 levels at the end of the operation positively correlated with intensive care stay (P < .001), early severe cardiovascular events (P = .01), and with high vasoactive-inotrope score (P = .001) and ventilation index (P < .001), suggesting that miR-1 could accelerate the identification of patients with cardiopulmonary bypass-related ischemic complications, requiring more intensive …
other	32934814	hsa-mir-1	Cardiomegaly	Specifically, expression of miRNAs associated with cardiac hypertrophy (miR-1, miR5, miR-22, miR-34a, miR-124, miR-133a, miR-195, miR-199a-3p, miR-199b, miR-210, miR-222 and miR-1249) and miRNAs associated with cardiac hypertrophy and fibrosis (miR-15b, miR-21, miR-26a, miRa, miR-29c, miR-30c, miR-101, miR-146a, miR-191, miR-208a-5p and miR-328) were analyzed and compared with echocardiographic e…
other	32681863	hsa-mir-1	Cardiomegaly	This ex-vivo model revealed that miR1 and miR133a play a key role in activating early processes leading to myocardium hypertrophy and epicardium hyperplasia and confirmed the expected similarities with hypertrophic disease that occurs in humans.
other	30853447	hsa-mir-1	Heart Failure	It has been shown that miR-1 can reverse cardiac hypertrophy during the compensatory phase of HF development, but it is unknown whether miR-1 can still reverse cardiac dysfunction and improve cardiac remodeling after HF progresses to the decompensation stage.
transcription factor target	33122522	hsa-mir-1	Dementia, Vascular	CONCLUSIONS: Necrosis in L-arginine-induced SAP is promoted by CHRM3 through the mitogen-activated protein kinase-p38/miR-31-5p/RIP3 axis.
therapeutic target	32157348	hsa-mir-1	Cardiomegaly	Taken together, our study showed that a novel Tincr-miR5p axis targeting PRKCE was involved in cardiomyocyte hypertrophy, indicating that it may provide potential therapy in cardiomyocyte hypertrophy.
therapeutic target	32135167	hsa-mir-1	Cardiotoxicity	MiR5p acted as a negative regulator of circPan3 by directly suppressing QKI, which may be a potential therapeutic target and strategy for DOX-induced cardiotoxicity.
transcription factor target	35485239	hsa-mir-1	Heart Failure	This processing is limited in HFrEF patients via the downregulation of proANP production, corin, and meprin B activities by miR-425 and miR1-3p.
transcription factor target	35017014	hsa-mir-1	Cardiomegaly	Based on our results, we conclude that G3bp1 through its regulation of mature miR-1 levels plays a critical role in regulating the expression of essential cardiac-enriched genes and those involved in development of cardiomyocyte hypertrophy.
therapeutic target	30530045	hsa-mir-1	Heart Failure, Chronic	Both iptakalim and natakalim significantly upregulated the expression of miR3p, suggesting that this miR is closely associated with the therapeutic effects against chronic heart failure. Therefore, we verified that SUR2B/Kir6.1 channel openers could correct endothelial imbalance and ameliorate chronic heart failure through the miR3p/ET-1 pathway in endothelial cells.
therapeutic target	36070614	hsa-mir-1	Cardiomegaly	In summary, our study identified the modulatory role linc-RMRP played in regulating PE-induced CH by means of binding miR-1, and this might provide a new target for cardiac hypertrophy therapy.
lncRNA target	36852954	hsa-mir-1	Dmd-Associated Dilated Cardiomyopathy	Reduced levels of miR-1 and consecutive up-regulation of its target Mp/Col15A1 might be critical in DM1-associated DCM.
therapeutic target	33774032	hsa-mir-1	Heart Diseases	Taken together, these results suggest that AS-IV protects against LPS-induced cardiac dysfunction by inhibiting calcium-mediated apoptosis and autophagy by targeting miR-1, highlighting a new mechanism for the therapeutic effect of AS-IV on cardiac dysfunction.
therapeutic target	32943906	hsa-mir-1	Heart Failure	CONCLUSION: In conclusion, it might be postulated that one of the mechanisms by which carvedilol may exert its cardioprotective effects can be through increasing miR-1 and miR-214 expressions which may also serve as a potential therapeutic target in patients with systolic HF in future.
transcription factor target	32550164	hsa-mir-1	Diabetic Cardiomyopathies	CONCLUSION: We showed that HIIT is more effective than CET for reduction of diabetic cardiomyopathy as a complication of diabetes in animal models through suppressing miR-1 and its downstream apoptosis pathway.
transcription factor target	32109943	hsa-mir-1	Cardiomegaly	Taken together, these data suggest that miR-1 targets TGF-betaR1 and reduces TGF-beta signalling, so a reduction in miR-1 expression may increase TGF-beta signalling and contribute to cardiac hypertrophy.
transcription factor target	32918915	hsa-mir-1	Heart Failure	CONCLUSION: Using exercise training as a tool, we discovered that miR3p, miR5p, miR-31a-5p contribute to heart-failure like behaviour in Ca(2+) handling and electrophysiology and could be potential treatment targets.
lncRNA target	36077591	hsa-mir-1	Arrhythmogenic Heart Diseases	We tested the new hypothesis that chronic distress, induced by rapid pacing, leads to increased reactive oxygen species, which promotes expression of a micro-RNA, miR-1, specific for the control of Cx43. In light of the high arrhythmogenic potential of altered Cx43 expression, we propose miR-1 as a novel target for pharmacological interventions to prevent the maladaptive remodeling processes duri…
other	34887515	hsa-mir-1246	Cardiovascular Diseases	Supermeres are highly enriched with cargo involved in multiple cancers (glycolytic enzymes, TGFBI, miR-1246, MET, GPC1 and AGO2), Alzheimer's disease (APP) and cardiovascular disease (ACE2, ACE and PCSK9).
exosome	34270841	hsa-mir-1246	Cardiomegaly	Our purpose here was to examine the relevance of exosomal microRNA-1246 (miR-1246) released from human umbilical cord mesenchymal stem cell (hucMSC) during CHF and the mechanism of action.
circulation_biomarker_diagnosis_ns	31815867	hsa-mir-129	Heart Failure	Real-time PCR (RT-PCR) was used to determine the relative RNA expression of NEAT1 and its potential target microRNA, miR5p, in the plasma of patients with acute myocardial infarction, heart failure, and angina, as well as in H2O2-treated H9c2 cells.
genetics_GWAS	35456485	hsa-mir-129	Heart Failure	These results will help to understand the role and mechanism of miR-129-5p in the periodic development of HF, and will provide support for subsequent studies, not only providing a theoretical basis for genetically improving the quality of hair in animals in the future, but also a new theory and method for diagnosing and treating hair loss in humans.
other	32575355	hsa-mir-129	Heart Arrest	Among the 673 microRNAs detected, brain-enriched miR9-3p, miR124-3p and miR129-5p positively correlated with NSE levels (all p < 0.001).
genetics_overexpression_promote	31646380	hsa-mir-129	Cardiomegaly	Overexpression of HMGB1 diminished the effects of miR-129-5p on ameliorating oxidative stress and inflammatory response in rats with CHF.
circulation_biomarker_prognosis_ns	33791021	hsa-mir-129	Cardiomegaly	The deregulated NEAT1/miR-129-5p axis may provide novel non-invasive biomarkers for the diagnosis and prognosis of CHF.
genetics_overexpression_promote	33569456	hsa-mir-129	Cardiomegaly	RESULTS: In our study, the suppressed expression of micro ribonucleic acid (miRNA)5p and the elevated expression of kelch-like ECH-associated protein 1 (keap-1) were found in the angiotensin II (Ang II)-induced cardiomyocyte hypertrophy model. CONCLUSIONS: In general, the results indicate that the overexpression of miRNA5p protects against cardiomyocyte hypertrophy by targeting keap-1 via the Nrf…
circRNA target	32632266	hsa-mir-129	Cardiomegaly	In conclusion, circ-Jarid2/miR-129-5p/Celf1 axis aggravates cardiac hypertrophy, which provides new ideas for developing treatment strategies for patients with cardiac hypertrophy.
transcription factor target	35433958	hsa-mir-129	Dmd-Associated Dilated Cardiomyopathy	CONCLUSIONS: In conclusion, we speculate that miR5p might target ASPN in regulating DCM via the ECM signaling pathway.
lncRNA target	35034538	hsa-mir-129	Cardiomegaly	In conclusion, miR-129-5p targeted Smurf1 and repressed the ubiquitination of PTEN, and promoted PTEN expression, thus improving the cardiac function of CHF rats.
therapeutic target	32255569	hsa-mir-129	Cardiomyopathies	In conclusion, our results demonstrated that miR5p alleviated myocardial injury induced by I/R both in vitro and in vivo, and miR5p/SOCS2 axis is a potential therapeutic target for alleviating myocardial injury in AMI patients after reperfusion.
transcription factor target	35084609	hsa-mir-136	Heart Diseases	In conclusion, miR5p suppressed pyroptosis by upregulating PYDC1 via ATXN1L/CIC axis, thereby attenuating cardiac damage caused by CME.
circulation_biomarker_diagnosis_ns	33713567	hsa-mir-139	Heart Neoplasms	We found three miRNAs with significantly increased serum levels in patients with biopsy-proven cardiac rejection when compared with patients without rejection: hsa-miR5p, hsa-miR-151a-5p, and hsa-miR5p.
other	31723119	hsa-mir-148a	Neovascularization, Pathologic	These data suggest that miR-148a/b-3p is a therapeutic candidate for overcoming EC dysfunction and angiogenic disorders, including ischemia, retinopathy, and tumor vascularization.
other	30559069	hsa-mir-148a	Heart Failure	Here, we demonstrate that miR-148a expression changes dynamically in distinct subtypes of heart failure: while it is elevated in concentric hypertrophy, it decreased in dilated cardiomyopathy. These findings show the ability of miR-148a to prevent the transition of pressure-overload induced concentric hypertrophic remodeling toward eccentric hypertrophy and dilated cardiomyopathy and provide evid…
lncRNA target	33011404	hsa-mir-148a	Choroidal Neovascularization	CONCLUSION: LncRNA NEAT1 via miRNA-148a-3p targeting PTEN plays a significant role in M2 macrophage polarization, while the inhibition of lncRNA NEAT1 can suppress choroidal neovascularization by inhibiting M2 macrophage polarization.
lncRNA target	36195937	hsa-mir-148a	Cardiomegaly	Similar results were obtained in angiotensin II-induced hypertrophy of NRCMs, in which the beneficial effects of HHP-EXO were abolished by miRNA-148a inhibition.
lncRNA target	31934270	hsa-mir-148a	Microvascular Obstruction	In conclusion, our study confirmed that metformin exerts neuroprotective effects by regulating ischemic stroke-induced oxidative stress injury via the lncRNA-H19/miR-148a-3p/Rock2 axis.
genetics_overexpression_promote	31612078	hsa-mir-154	Cardiomegaly	Based on these results, increased cardiac miR-154-5p expression is both necessary and sufficient for AngII-induced cardiomyocyte hypertrophy and apoptosis, suggesting that the upregulation of miR-154-5p may be a crucial pathological factor and a potential therapeutic target for cardiac remodeling.
circulation_biomarker_diagnosis_up	35966195	hsa-mir-154	Dementia, Vascular	Therefore, miR-154-5p is a promising biomarker and therapeutic strategy for VaD.
other	32344918	hsa-mir-154	Cardiomyopathy, Hypertrophic	A total of 2538 protein-coding genes, six microRNAs (miRNAs), and 1617 long noncoding RNAs (lncRNAs) were identified differentially expressed between the groups, including several well-characterized cardiomyopathy-related genes (ANKRD1, FHL2, TGFB3, miR-30d, and miR-154).
other	30830529	hsa-mir-15b	Heart Diseases	This study revealed for the first time that the protective effects of molecular hydrogen on irradiation-induced heart damage may be mediated by regulating miRNA-1, -15b, and -21.
other	34732131	hsa-mir-15b	Cardiotoxicity	Additionally, the miRNA-transcription factor-gene regulatory revealed several top-ranked transcription factors including Tcf12, Ctcf, Spdef, Ebf1, Sp1, Rcor1 and miRNAs including miR3p, miR5p, miR-146a-5p, miR5p, miR-15b-5p, miR5p which may be involved in the regulation of genes associated with AIC.
other	32934814	hsa-mir-15b	Cardiomegaly	Specifically, expression of miRNAs associated with cardiac hypertrophy (miR-1, miR5, miR-22, miR-34a, miR-124, miR-133a, miR-195, miR-199a-3p, miR-199b, miR-210, miR-222 and miR-1249) and miRNAs associated with cardiac hypertrophy and fibrosis (miR-15b, miR-21, miR-26a, miRa, miR-29c, miR-30c, miR-101, miR-146a, miR-191, miR-208a-5p and miR-328) were analyzed and compared with echocardiographic e…
other	36583233	hsa-mir-15b	Heart Failure	RESULTS: The pairwise comparison revealed that 12 miRNAs were significantly downregulated in HF-CAD patients compared to controls, whereas 4 miRNAs were considerably deregulated in HF-nonCAD patients, with miRNA-15b-5p being downregulated in both groups.
circulation_biomarker_diagnosis_down	30679580	hsa-mir-15b	Cardiotoxicity	MI down-regulated plasma levels of miRNA 15b-5p and 194-5p in obese and non-obese animals, which were associated with cardiac function, mitochondrial lipids and myocardial fibrosis, with miRNA 15b-5p levels being independently associated with cardiac fibrosis.
therapeutic target	31871537	hsa-mir-15b	Cardiomyopathies	Pterostilbene protected against high fructose-induced myocardial fibrosis through the inhibition of Pitx2c/miR-15b pathway to suppress p-p53-activated TGF-beta1/Smads signaling, warranting the consideration of Pitx2c/miR-15b pathway as a therapeutic target in myocardial fibrosis.
transcription factor target	30535663	hsa-mir-15b	Cardiotoxicity	In this study, we focused on the role of miR-15b-5p in DOX-induced cardiotoxicity. Collectively, the results suggest that miR-15b-5p is likely involved in doxorubicin-induced cardiotoxicity via inhibiting Bmpr1a signaling in H9c2 cardiomyocytes.
exosome	33959603	hsa-mir-185	Vascular System Injuries	Exosomes derived from miR-185 mimic transfected VSMCs attenuated re-endothelialization after vascular injury. Taken together, our results indicate that exosomal miR-185 transfer from VSMCs to ECs is controlled by hnRNPA2B1 and impairs re-endothelialization after vascular injury.
genetics_overexpression_promote	34334583	hsa-mir-185	Cardiomyopathies	Overexpression of miR-3185 inhibited the upregulation of Col I and Col III induced by TGF-beta1.MHRT promoted cardiac fibrosis after MI through miR-3185 and increased myocardial collagen deposition and promoted myocardial fibrosis.
lncRNA target	36467040	hsa-mir-185	Heart Failure	In particular, the HF indicator, Col1a1, was validated as the direct target of miR3p and the suppression of circ_0008494 inhibited the expression of Col1a1 by releasing miR3p.
lncRNA target	33402817	hsa-mir-185	Cardiomegaly	DISCUSSION: Our data suggested that circHIPK3 serve as a miR3p sponge to regulate cardiac hypertrophy revealing a potential new target for the prevention of TAC- and Ang-II induced cardiac hypertrophy.
lncRNA target	36524095	hsa-mir-193b	Cardiomegaly	Here, the mechanism of action of the lncRNA terminal differentiation-induced non-coding RNA (TINCR), miR-193b-3p, and RAR-related orphan receptor A (RORA) mRNA was analyzed in an angiotensin (Ang) II-induced H9C2 cardiomyocyte hypertrophy model treated with QYDP. CONCLUSIONS: Administration of QYDP improves Ang II-induced H9C2 cardiomyocyte hypertrophy and increase cell proliferation rate through…
lncRNA target	34157861	hsa-mir-193b	Heart Failure	Treatment of obese+sugen rats with empagliflozin improved metabolic syndrome, reduced mitochondrial reactive oxygen species and miR-193b levels, restored NFYA/sGC activity, and prevented EIPH. CONCLUSIONS: In heart failure with preserved ejection fraction and CpcPH models, metabolic syndrome contributes to pulmonary vascular dysfunction and EIPH through enhanced reactive oxygen species and miR-19…
circulation_biomarker_diagnosis_up	34247489	hsa-mir-199a	peripartum cardiomyopathy	RESULTS Here, we identify 9 additional highly conserved miRNAs (miR-199a-5p and miR-199a-3p, miR-145a-5p, miR-130a-3p, miR-135a-5p, miR3p, miR3p, miR-23a-3p, and miR19b-3p) that target tyrosine kinase receptor ERBB4 and are over 4-fold upregulated in plasma of PPCM patients at the time of diagnosis.
circulation_biomarker_diagnosis_ns	31162549	hsa-mir-199a	Heart Failure	Circulating miRNAs (miRs) related to heart failure (miR30e-5p, miR199a-3p), endothelial dysfunction (miR27b and miR200b), and renal function (miR130b-3p, miR21-5p) were assessed and related to the effects of treatments.
other	30426460	hsa-mir-199a	Heart Diseases	This study firstly found the correlation between elevated interleukin (IL)-6 and IL-11, as well as subsequent STAT3 signaling activation and the downregulation of miR-199a-5p in hypoxic myocardial samples from children with congenital heart disease.
other	34149424	hsa-mir-199a	Heart Diseases	microRNAs are key regulators of cardiomyocyte proliferation, and when adeno-associated viruses coding for microRNA-199a (miR-199a) expression were injected directly into infarcted pig hearts, measures of cardiac function and fibrosis significantly improved, but the treatment was also associated with lethal arrhythmia.
other	35489420	hsa-mir-199a	Cardiovascular Diseases	Our findings point to an important role for miR-199a-3p in the early stage of cardiovascular disease.
other	32981709	hsa-mir-199a	Cardiomyopathies	RESULTS: Six-hour cold ischemia significantly impaired myocardial function, increased cell death, and reduced miR-199a-3p in implanted hearts versus <1hr-I.
other	35676585	hsa-mir-199a	Cardiovascular Diseases	The two miRNAs with the highest interaction and expression in the development of CVDs were hsa-miR-199a-5p and hsa-miR-199a-3p.
circulation_biomarker_diagnosis_ns	34638717	hsa-mir-199a	Heart Failure	Circulating miR-199a-5p and miR5p were significantly increased in HFrEF patients with AF versus those with HFrEF in SR. In conclusion, circulating miR-199a-5p and miR5p are higher in HFrEF patients with AF, with similar findings in human atrial samples of AF patients.
circulation_biomarker_diagnosis_ns	34088630	hsa-mir-199a	Cardiomyopathy, Hypertrophic	As the circulating level of miR-29a correlated with QRS duration, left ventricular hypertrophy and left atrial dilatation, the serum miR-199a level negatively correlated with corrected QT duration.
other	34083573	hsa-mir-199a	Cardiovascular Diseases	Screening of CVD-related microRNAs demonstrated that miR-199a-5p, let-7d-5p, miR5p, miR3p, miR-133b level were significantly elevated in SS compared to IS groups.
genetics_GWAS	31029863	hsa-mir-199a	Cardiovascular Diseases	This is the first study to link miR-199a-5p expression with hypertension in a genetically at-risk cohort of premature CVD patients.
other	33633582	hsa-mir-199a	Cardiovascular Diseases	Moreover, higher miR-199a-5p was involved in hypoxia-induced cardiovascular dysfunctions, thus contributing to poorer exercise endurance at high altitudes.
other	31894683	hsa-mir-199a	Cardiomegaly	OBJECTIVE: To investigate the expression changes of miRNAs (miR199a-5P, miR206, miR133a-3P, miR499-5P) in rat model of cardiac hypertrophy induced by isoproterenol (ISO), and to explore the main signal pathways and molecular mechanisms which related to that with the way of bioinformatics.
other	34946964	hsa-mir-199a	Cardiomyopathy, Hypertrophic	Genes regulated by a pool of miRNAs contributing to human cardiac hypertrophy, namely hsa-miR3p, hsa-miR-19b-3p, hsa-miR5p, hsa-miR-29a-3p, hsa-miR5p, hsa-miR-133a-3p, hsa-miR5p, hsa-miR-199a-3p, hsa-miR3p, hsa-miR3p, hsa-miR-451a, and hsa-miR5p, were considered.
genetics_overexpression_promote	34864645	hsa-mir-199a	Cardiotoxicity	The cardiac-specific overexpression of miR-199a-3p promoted cell cycle re-entry and cell proliferation, resulting in relief from cardiac senescence. The elevation of miR-199a-3p might provide a dual therapeutic advantage in Dox cardiotoxicity therapy by simultaneously preventing cardiac senescence and reducing the spread of senescence.
other	32934814	hsa-mir-199a	Cardiomegaly	Specifically, expression of miRNAs associated with cardiac hypertrophy (miR-1, miR5, miR-22, miR-34a, miR-124, miR-133a, miR-195, miR-199a-3p, miR-199b, miR-210, miR-222 and miR-1249) and miRNAs associated with cardiac hypertrophy and fibrosis (miR-15b, miR-21, miR-26a, miRa, miR-29c, miR-30c, miR-101, miR-146a, miR-191, miR-208a-5p and miR-328) were analyzed and compared with echocardiographic e…
other	33909697	hsa-mir-199a	Cardiomyopathies	The miRNA expression of miR-17 was up-regulated and miR-24, miR-150, miR-199a, miR-214, and miR-320a were down-regulated in the DCM patients as compared to healthy controls.
other	36735713	hsa-mir-199a	Heart Failure	The miR-199a NP downregulated levels of HSP, which had a certain protective effect against HF and had a high clinical-adoption and promotion value.
transcription factor target	34843094	hsa-mir-199a	Cardiomyopathies	Our results suggest that miR-199a-5p is a potential prognostic biomarker in myocardial damage.
therapeutic target	34786209	hsa-mir-199a	Cardiomegaly	This study suggests a possible new strategy for cardiac remodeling therapy by inhibiting miR-199a-5p and -3p.
therapeutic target	35785031	hsa-mir-199a	Cardiomyopathies	miR-199a-3p is thought to be strongly linked with the development of some myocardial diseases, but the influence of miR-199a-3p in MIRI remains unclear. This study might be helpful for the therapeutic method of MIRI through by regulating miR-199a-3p/mTOR.
therapeutic target	33473326	hsa-mir-199a	Cardiomegaly	Our study highlights the important regulatory role of miR-199a in cardiac hypertrophy and the value of the AAV-mediated miRNA delivery system.
epigenetics	30785991	hsa-mir-200a	Cardiomyopathy dilated with woolly hair and keratoderma	CONCLUSIONS: DNMT1-mediated DNA hypermethylation can enhance the process of CEWH by directly targeting miR-200a and CDKN2B.
other	32382291	hsa-mir-200a	Cardiomyopathies	In this study, we first found that the RAS-RH antifibrosis effect was associated with the upregulation of microRNA-200a and the downregulation of TGF-beta1/smad3 and COL1alpha.
other	34976005	hsa-mir-200a	Heart Arrest	Finally, we predicted that Lcorl-miR-200a-3p-Ttr, BRD4-Ccl2 and Ep300-miR-200b-3p-Tmem72 may participate in the pathogenesis of DHCA cerebral injury.
lncRNA target	31781322	hsa-mir-200a	Cardiotoxicity	Our data suggest that miR-200a may represent a new cardioprotective strategy against DOX-induced cardiotoxicity.
lncRNA target	31651553	hsa-mir-200a	Cardiomegaly	Jointly, our study suggested that miR-200a-3p facilitated cardiac hypertrophy by not only directly targeting WDR1 but also through modulating PTEN/PI3K/AKT/CREB/WDR1 signaling, therefore proving novel downstream molecular pathway of miR-200a-3p in cardiac hypertrophy.
transcription factor target	33969024	hsa-mir-200a	Heart Diseases	Interestingly, miR-200a-3p inhibition in activated FBs, alleviated TGF-beta1-FB-Exo-mediated endothelial dysfunction.
transcription factor target	33638775	hsa-mir-200a	Cardiotoxicity	Therefore this study aims to explore the role of miR-200a-3p in DOX-induced cardiotoxicity and its possible mechanism. miR-200a-3p inhibitor could partially attenuate DOX-induced cardiotoxicity in rat models, while PEG3 could regulate myocardial injury in DOX-treated cell models.
other	35284238	hsa-mir-203a	Cardiovascular Diseases	Early studies evaluating the effects of oil on developmental toxicity in early life stages of fish showed that reductions in expression of miR-203a were associated with enhanced expression of downstream mRNAs that predicted altered eye development, cardiovascular disease, and improper fin development.
other	36177588	hsa-mir-203a	Vascular Diseases	miR-203a-3p, miR-203b-3p, miR5p, miR3p, miR5p, miR3p, and miR5p might bind to the 3' non-coding region of COL17alpha1 mRNA. Forty-eight hours after transfection, compared with 1.000+/-0.224 in negative control group, the protein expression level of COL17alpha1 in ESCs of miR5p mimic group, miR-203b-3p mimic group, and miR-203a-3p mimic group decreased significantly (0.516+/-0.188, 0.170+/-0.025, …
circulation_biomarker_diagnosis_ns	32059493	hsa-mir-21	arteriosclerotic cardiovascular disease	We also demonstrated that (1) circulating MVs contain miRNAs; this was demonstrated by validating MVs and MVEs as transporters of Ago2-miRNA, Stau1-miRNA, and Stau2-miRNA complexes and (2) MV and MVE administration significantly protect against atherosclerotic cardiovascular disease via transfer of miR-223, miR-21, miR-126, and miR-146a to circulating late EPCs. Our findings suggest that allogeni…
circulation_biomarker_diagnosis_ns	34716815	hsa-mir-21	Heart Failure	It was successfully used to detect miRNA-21 directly in serum samples from heart failure patients without previous RNA extraction neither amplification process.
circulation_biomarker_diagnosis_ns	31162549	hsa-mir-21	Heart Failure	Circulating miRNAs (miRs) related to heart failure (miR30e-5p, miR199a-3p), endothelial dysfunction (miR27b and miR200b), and renal function (miR130b-3p, miR21-5p) were assessed and related to the effects of treatments.
other	33354435	hsa-mir-21	Heart Diseases	miR-21, a small microRNA, promotes the activation of CFs, leading to cardiac fibrosis. By blocking with the cardiac fibrosis miRNA miR-21, we found that miR-21 was associated with G2/M blockade in the cell cycle and was mainly involved in regulating extracellular matrix-related genes, including Grem1, Clu, Gdf15, Ccl7, and Cxcl1.
other	34716815	hsa-mir-21	Cardiovascular Diseases	A simple carbon nanodot-based electrogenerated chemiluminescence biosensor is described for sensitive and selective detection of microRNA-21 (miRNA-21), a biomarker of several pathologies including cardiovascular diseases (CVDs).
genetics_GWAS	35903524	hsa-mir-21	Cardiovascular Diseases	Our research suggests that miR-21/TIPE2 pathway is involved in M1 macrophage apoptosis and inflammatory response, and genistein inhibits the progression of LPS-induced cardiovascular injury at the epigenetic level via regulating the promoter region of Vmp1 by NF-kappaB.
other	35495318	hsa-mir-21	Cardiovascular Diseases	MicroRNA-21 (miRNA-21) is a significant biomarker which is closely related to some kinds of diseases, such as cancer, cardiovascular disease and kidney disease.
circulation_biomarker_diagnosis_ns	33052368	hsa-mir-21	Vascular Diseases	In addition, the developed QCM biosensor was very effective in the quantification of miR-21 in serum samples, so the proposed miRNA detection method offers great potential for the diagnosis of early disease, such as cancer and vascular diseases, and could be an excellent alternative for biological research and clinical diagnosis.
other	33203802	hsa-mir-21	Vascular Diseases	In this study, we provide evidence that HCG18/miR5p/SOX7/VE-cadherin signaling is involved in PM2.5-induced vascular endothelial barrier dysfunction.
circulation_biomarker_diagnosis_ns	31936594	hsa-mir-21	Cerebrovascular Disorders	We also examined the association between the vascular endothelial function and postpartum whole peripheral blood expression of microRNAs involved in pathogenesis of cardiovascular/cerebrovascular diseases (miR3p, miR5p, miR5p, miR-20a-5p, miR-20b-5p, miR5p, miR-23a-3p, miR3p, miR-26a-5p, miR-29a-3p, miR-92a-3p, miR5p, miR-103a-3p, miR-125b-5p, miR3p, miR-130b-3p, miR-133a-3p, miR3p, miR5p, miR-14…
exosome	31903116	hsa-mir-21	Cardiotoxicity	Doxorubicin-induced cardiotoxicity model was used to verify the therapeutic efficiency of the exosome-based miR-21a delivery by echocardiography.
genetics_GWAS	35903524	hsa-mir-21	Vascular System Injuries	Our research suggests that miR-21/TIPE2 pathway is involved in M1 macrophage apoptosis and inflammatory response, and genistein inhibits the progression of LPS-induced cardiovascular injury at the epigenetic level via regulating the promoter region of Vmp1 by NF-kappaB.
other	33550817	hsa-mir-21	Cardiomyopathies	CONCLUSIONS: Our data indicate a critical role of cMPs in pressure overload-induced cardiac fibrosis and dysfunction and reveal macrophage miR-21 as a key molecule for the profibrotic role of cMPs.
genetics_overexpression_promote	33354435	hsa-mir-21	Cardiomyopathies	By blocking with the cardiac fibrosis miRNA miR-21, we found that miR-21 was associated with G2/M blockade in the cell cycle and was mainly involved in regulating extracellular matrix-related genes, including Grem1, Clu, Gdf15, Ccl7, and Cxcl1.
